# Supplementary material for: Transcriptional Modulation of the Hippo Signaling Pathway by Drugs Used to Treat Bipolar Disorder and Schizophrenia
Source: Int J Mol Sci. 2021 Jul 2;22(13):7164. doi: 10.3390/ijms22137164 (PMC8268913; doi:10.3390/ijms22137164)
Supplement: Supplementary file 1 [file ijms-22-07164-s001.zip]

Archive with 1 entries (1 files):
- ijms-1287510-supplementary.pdf
